# Supplementary material for: Brazilian female researchers do not publish less despite an academic structure that deepens sex gap
Source: PLoS One. 2022 Aug 29;17(8):e0273291. doi: 10.1371/journal.pone.0273291 (PMC9423670; doi:10.1371/journal.pone.0273291)
Supplement: S1 Table — Brazilian Entomology journals considering journal metrics and editorial board members. (XLSX) [file pone.0273291.s003.xlsx]

## Sheet: Planilha1
	Journal metrics						Editorial boards members (number)
Journal	Publisher	Country	ISSNs	website	Language of the articles	Impact factor	Editors in Brazilian institutes	Editors in foragen institutes
Neotropical Entomology	Springer US	United States	16788052, 1519566X	https://www.springer.com/journal/13744	English	1.59	26	28
Sociobiology	UEFS	Brazil	0361-6525	http://periodicos.uefs.br/index.php/sociobiology/about	English	0.863	26	19
Entomological Communications	Sociedade Entomológica do Brasil	Brazil	2675-1305	https://www.entomologicalcommunications.org/index.php/entcom	English, Portuguese	-	21	8
“Revista Brasileira de Entomologia” [Brazilian Journal of Entomology]	Sociedade Brasileira de Entomologia	Brazil	00855626, 18069665	https://www.scielo.br/j/rbent/	English, Portuguese, Spanish	1.04	26	6
Entomobrasilis	Entomologistas do Brasil	Brazil	1983-0572	https://www.entomobrasilis.org/index.php/ebras/index	English, Portuguese	-	3	2
Entomology Beginners	Entomologistas do Brasil	Brazil	2675-9676	https://www.entomologybeginners.org/index.php/eb	English, Portuguese, Spanish	-	5	0
