# Supplementary material for: Brazilian female researchers do not publish less despite an academic structure that deepens sex gap
Source: PLoS One. 2022 Aug 29;17(8):e0273291. doi: 10.1371/journal.pone.0273291 (PMC9423670; doi:10.1371/journal.pone.0273291)
Supplement: S2 Table — Top ten journals in Scimago Journal & Contry Rank considering journals Title, rank position and general information (Issn, H index, Country, region, publisher…), as well as the editorial proportion within those journals, related to Editors-in-chief or editorial board. (XLSX) [file pone.0273291.s004.xlsx]

## Sheet: scimagojr 2021  Subject Categor
We performed a search at the SJR on July 18 in order to have a sample on other journals related to Entomology. By that, we considered the top ten journals in the Scimago Journal & Country Rank within the subject area of Insect Science (https://www.scimagojr.com/journalrank.php?category=1109). The SCImago Journal & Country Rank is a publicly available portal that includes the journals and country …
Here we demonstrate Journals Title, rank position according to Scimago, general information (Issn, H index, Country, region, publisher…) and the editorial proportion within those journals, related to Editors-in-chief or editorial board.
		Editors-in-Chief		Editors
Rank	Title	Male	Female	Male	Female	Issn	SJR	H index	Total Docs. (2021)	Total Docs. (3years)	Total Refs.	Total Cites (3years)	Citable Docs. (3years)	Cites / Doc. (2years)	Ref. / Doc.	Country	Region	Publisher	Coverage	Categories
1	Annual Review of Entomology	a	a	1	2	00664170, 15454487	6,090	209	26	77	3378	1816	75	21,63	129,92	United States	Northern America	Annual Reviews Inc.	1961-1963, 1966-1967, 1969-1979, 1981-2021	Ecology, Evolution, Behavior and Systematics (Q1); Insect Science (Q1)
2	Journal of Virology	1	0	94	36	10985514, 0022538X	2,049	304	704	2361	38667	14009	2343	6,21	54,92	United States	Northern America	American Society for Microbiology	1967-2021	Immunology (Q1); Insect Science (Q1); Microbiology (Q1); Virology (Q1)
3	Current Opinion in Insect Science	2	0	b	b	22145745, 22145753	1,540	50	108	345	6376	1791	309	4,58	59,04	Netherlands	Western Europe	Elsevier BV	2014-2021	Ecology, Evolution, Behavior and Systematics (Q1); Insect Science (Q1)
4	Systematic Entomology	a	a	1	3	13653113, 03076970	1,539	70	64	169	5671	735	167	4,34	88,61	United Kingdom	Western Europe	Wiley-Blackwell Publishing Ltd	1976-2021	Ecology, Evolution, Behavior and Systematics (Q1); Insect Science (Q1)
5	Metabarcoding and Metagenomics	a	a	5	1	25349708	1,366	14	21	35	1468	239	35	5,45	69,90	Bulgaria	Eastern Europe	Pensoft Publishers	2017-2021	Animal Science and Zoology (Q1); Ecology, Evolution, Behavior and Systematics (Q1); Genetics (Q1); Insect Science (Q1); Nature and Landscape Conservation (Q1); Plant Science (Q1); Molecular Biology (Q2)
6	Journal of Pest Science	2	0	34	5	16124758, 16124766	1,335	59	135	358	8491	1991	356	5,97	62,90	Germany	Western Europe	Springer Verlag	1925-1944, 1948-1972, 2004-2021	Agronomy and Crop Science (Q1); Ecology (Q1); Ecology, Evolution, Behavior and Systematics (Q1); Insect Science (Q1); Plant Science (Q1)
7	Entomologia Generalis	1	0	31	7	1718177	1,205	28	48	108	3155	588	106	6,22	65,73	Germany	Western Europe	E. Schweizerbart'sche Verlagsbuchhandlung	1994-2002, 2004-2021	Insect Science (Q1)
8	Insect Conservation and Diversity	2	0	26	5	17524598, 1752458X	1,182	43	81	157	6150	685	156	4,67	75,93	United Kingdom	Western Europe	Wiley-Blackwell	2009-2021	Ecology, Evolution, Behavior and Systematics (Q1); Insect Science (Q1)
9	Insect Biochemistry and Molecular Biology	2	0	b	b	09651748, 18790240	1,166	120	87	340	5695	1540	340	4,35	65,46	United Kingdom	Western Europe	Elsevier Science B.V.	1992-2021	Biochemistry (Q1); Insect Science (Q1); Molecular Biology (Q2)
10	Journal of Experimental Biology	1	0	5	5	14779145, 00220949	1,159	195	613	2007	31925	5252	1551	2,37	52,08	United Kingdom	Western Europe	Company of Biologists Ltd	1945-1951, 1962-2021	Animal Science and Zoology (Q1); Aquatic Science (Q1); Ecology, Evolution, Behavior and Systematics (Q1); Insect Science (Q1); Medicine (miscellaneous) (Q1); Physiology (Q1); Molecular Biology (Q2)
	1, 4- only editors list and not the complete editorial board
	10 - Deputy Editors-in-Chief and Monitoring editors
	b. abbreviated names, making it difficult to search for the correct name. we prefer not to include in the table to avoid errors
	a. information not found on website
